# Supplementary material for: Calcium signaling from damaged lysosomes induces cytoprotective stress granules
Source: EMBO J. 2024 Nov 12;43(24):6410–43. doi: 10.1038/s44318-024-00292-1 (PMC11649789; doi:10.1038/s44318-024-00292-1)
Supplement: Supplementary file 4 — Source data Fig. 1 [file 44318_2024_292_MOESM4_ESM.zip]

Archive with 58 entries (47 files):
- Figure 1/
- Figure 1/1A/
- Figure 1/1A/Numerical data.xlsx
- Figure 1/1A/README.docx
- Figure 1/1A/WT-LLOMe.tif
- Figure 1/1A/WT-NT.tif
- Figure 1/1A/ΔΔG3BP-LLOMe.tif
- Figure 1/1A/ΔΔG3BP-NT.tif
- Figure 1/1B/
- Figure 1/1B/Numerical data.xlsx
- Figure 1/1C/
- Figure 1/1C/CHX-LLOMe.tif
- Figure 1/1C/CHX-NT.tif
- Figure 1/1C/CTR-LLOMe.tif
- Figure 1/1C/CTR-NT.tif
- Figure 1/1C/Numerical data.xlsx
- Figure 1/1C/README.docx
- Figure 1/1D/
- Figure 1/1D/CHX-LLOMe.tif
- Figure 1/1D/CHX-NT.tif
- Figure 1/1D/CTR-LLOMe.tif
- Figure 1/1D/CTR-NT.tif
- Figure 1/1D/README.docx
- Figure 1/1E/
- Figure 1/1E/Numerical data.xlsx
- Figure 1/1F/
- Figure 1/1F/G3BPDKD-LLOMe-eIF4G.tif
- Figure 1/1F/G3BPDKD-LLOMe-PI.tif
- Figure 1/1F/G3BPDKD-NT-eIF4G.tif
- Figure 1/1F/G3BPDKD-NT-PI.tif
- Figure 1/1F/Numerical data.xlsx
- Figure 1/1F/README.docx
- Figure 1/1F/SCR-LLOMe-eIF4G.tif
- Figure 1/1F/SCR-LLOMe-PI.tif
- Figure 1/1F/SCR-NT-eIF4G.tif
- Figure 1/1F/SCR-NT-PI.tif
- Figure 1/1G/
- Figure 1/1G/Numerical data.xlsx
- Figure 1/1H/
- Figure 1/1H/CTR-LLOMe.tif
- Figure 1/1H/CTR-NT.tif
- Figure 1/1H/FAZ3532-LLOMe.tif
- Figure 1/1H/FAZ3532-NT.tif
- Figure 1/1H/FAZ3780-LLOMe.tif
- Figure 1/1H/FAZ3780-NT.tif
- Figure 1/1H/Numerical data.xlsx
- Figure 1/1H/README.docx
- Figure 1/1I/
- Figure 1/1I/CTR-LLOMe.tif
- Figure 1/1I/CTR-NT.tif
- Figure 1/1I/FAZ3532-LLOMe.tif
- Figure 1/1I/FAZ3532-NT.tif
- Figure 1/1I/FAZ3780-LLOMe.tif
- Figure 1/1I/FAZ3780-NT.tif
- Figure 1/1I/Numerical data.xlsx
- Figure 1/1I/README.docx
- Figure 1/IJ/
- Figure 1/IJ/Numerical data.xlsx
