# Supplementary material for: Calcium signaling from damaged lysosomes induces cytoprotective stress granules
Source: EMBO J. 2024 Nov 12;43(24):6410–43. doi: 10.1038/s44318-024-00292-1 (PMC11649789; doi:10.1038/s44318-024-00292-1)
Supplement: Supplementary file 4 — Source data Fig. 1 [file 44318_2024_292_MOESM4_ESM.zip › Figure 1/1A/Numerical data.xlsx]

## Sheet: Sheet1
		WT	ΔΔG3BP1/2	WT	ΔΔG3BP1/2
		NT	NT	LLOMe	LLOMe
		A	B	C	D
		6.13	4.16	22.13	41.61
		3.47	3.91	22.42	39.11
		5.74	4.24	22.25	42.4
		8.2	3	25.21	30.02
		3.89	4.28	17.7	42.8
		6.27	5.75	18.11	57.53
		5.83	5.74	11.71	57.42
		2.05	6.9	9.9	69.3
		7.22	5.4	8.62	54.01
		3.29	3.45	11.8	35.4
		3.51	5.97	11.69	46.92
		6.43	4.19	21.17	36.9
	Table Analyzed	Data 1
	One-way analysis of variance
	P value	< 0.0001
	P value summary	***
	Are means signif. different? (P < 0.05)	Yes
	Number of groups	4
	F	108.3
	R squared	0.8808
	Bartlett's test for equal variances
	Bartlett's statistic (corrected)	52.81
	P value	< 0.0001
	P value summary	***
	Do the variances differ signif. (P < 0.05)	Yes
	ANOVA Table	SS	df	MS
	Treatment (between columns)	13580	3	4527
	Residual (within columns)	1839	44	41.79
	Total	15420	47
	Tukey's Multiple Comparison Test	Mean Diff.	q	Significant? P < 0.05?	Summary	95% CI of diff
	Column A vs Column B	0.42	0.2251	No	ns	-6.634 to 7.474
	Column A vs Column C	-11.72	6.282	Yes	***	-18.78 to -4.669
	Column A vs Column D	-40.95	21.94	Yes	***	-48.00 to -33.90
	Column B vs Column C	-12.14	6.507	Yes	***	-19.20 to -5.089
	Column B vs Column D	-41.37	22.17	Yes	***	-48.42 to -34.32
	Column C vs Column D	-29.23	15.66	Yes	***	-36.28 to -22.17
