# Supplementary material for: Calcium signaling from damaged lysosomes induces cytoprotective stress granules
Source: EMBO J. 2024 Nov 12;43(24):6410–43. doi: 10.1038/s44318-024-00292-1 (PMC11649789; doi:10.1038/s44318-024-00292-1)
Supplement: Supplementary file 4 — Source data Fig. 1 [file 44318_2024_292_MOESM4_ESM.zip › Figure 1/1B/Numerical data.xlsx]

## Sheet: Sheet1
		WT	ΔΔG3BP1/2	WT	ΔΔG3BP1/2
		NT	NT	LLOMe	LLOMe
		A	B	C	D
		3.37	5.35	18.91	30.59
		4.98	2.38	19.1	31.09
		3.72	2.52	18.62	31.95
		4.13	3.14	18.42	32.73
		3.83	2.44	17.74	31.63
		3.02	2.49	17.29	32.39
		4.57	3.4	18.22	31
		4.4	3.23	17.48	31.74
		3.76	3.78	19.04	32.06
		4.48	3.33	19.32	31.28
		4.66	5.73	17.63	30.51
		5.2	3.51	19.26	32.01
	Table Analyzed	Data 1
	One-way analysis of variance
	P value	< 0.0001
	P value summary	***
	Are means signif. different? (P < 0.05)	Yes
	Number of groups	4
	F	3250
	R squared	0.9955
	Bartlett's test for equal variances
	Bartlett's statistic (corrected)	3.735
	P value	0.2915
	P value summary	ns
	Do the variances differ signif. (P < 0.05)	No
	ANOVA Table	SS	df	MS
	Treatment (between columns)	6432	3	2144
	Residual (within columns)	29.03	44	0.6597
	Total	6461	47
	Tukey's Multiple Comparison Test	Mean Diff.	q	Significant? P < 0.05?	Summary	95% CI of diff
	Column A vs Column B	0.735	3.135	No	ns	-0.1514 to 1.621
	Column A vs Column C	-14.24	60.74	Yes	***	-15.13 to -13.36
	Column A vs Column D	-27.41	116.9	Yes	***	-28.29 to -26.52
	Column B vs Column C	-14.98	63.88	Yes	***	-15.86 to -14.09
	Column B vs Column D	-28.14	120	Yes	***	-29.03 to -27.25
	Column C vs Column D	-13.16	56.14	Yes	***	-14.05 to -12.28
