# Supplementary material for: Calcium signaling from damaged lysosomes induces cytoprotective stress granules
Source: EMBO J. 2024 Nov 12;43(24):6410–43. doi: 10.1038/s44318-024-00292-1 (PMC11649789; doi:10.1038/s44318-024-00292-1)
Supplement: Supplementary file 4 — Source data Fig. 1 [file 44318_2024_292_MOESM4_ESM.zip › Figure 1/1C/Numerical data.xlsx]

## Sheet: Sheet1
		CTR	CHX	CTR	CHX
		NT	NT	LLOMe	LLOMe
		A	B	C	D
		2.06	2.12	21.36	73.82
		2.52	2.31	25.72	71.5
		2.26	2.28	26.45	55.72
		2.23	2.17	17.12	72.56
		2.19	2.27	26.8	79.94
		2.11	2.25	23.33	62.12
		2.14	2.07	19.31	75.06
		2.33	2.39	28.47	67.74
		2.34	2.3	25.12	62.36
		2.21	2.1	21.95	56.96
		2.23	3.17	24.5	50.16
		2.55	2.45	25.8	60.8
	Table Analyzed	Data 1
	One-way analysis of variance
	P value	< 0.0001
	P value summary	***
	Are means signif. different? (P < 0.05)	Yes
	Number of groups	4
	F	458.4
	R squared	0.969
	Bartlett's test for equal variances
	Bartlett's statistic (corrected)	127.8
	P value	< 0.0001
	P value summary	***
	Do the variances differ signif. (P < 0.05)	Yes
	ANOVA Table	SS	df	MS
	Treatment (between columns)	32190	3	10730
	Residual (within columns)	1030	44	23.41
	Total	33220	47
	Tukey's Multiple Comparison Test	Mean Diff.	q	Significant? P < 0.05?	Summary	95% CI of diff
	Column A vs Column B	-0.05917	0.04236	No	ns	-5.339 to 5.220
	Column A vs Column C	-21.56	15.44	Yes	***	-26.84 to -16.28
	Column A vs Column D	-63.46	45.44	Yes	***	-68.74 to -58.18
	Column B vs Column C	-21.5	15.4	Yes	***	-26.78 to -16.22
	Column B vs Column D	-63.41	45.4	Yes	***	-68.68 to -58.13
	Column C vs Column D	-41.9	30	Yes	***	-47.18 to -36.62
