# Supplementary material for: Calcium signaling from damaged lysosomes induces cytoprotective stress granules
Source: EMBO J. 2024 Nov 12;43(24):6410–43. doi: 10.1038/s44318-024-00292-1 (PMC11649789; doi:10.1038/s44318-024-00292-1)
Supplement: Supplementary file 4 — Source data Fig. 1 [file 44318_2024_292_MOESM4_ESM.zip › Figure 1/1E/Numerical data.xlsx]

## Sheet: Sheet1
		CTR	CHX	CTR	CHX	CTR	CHX
		NT	NT	1mM LLOMe	1mM LLOMe	2mM LLOMe	2mM LLOMe
		A	B	C	D	E	F
		3.5	5.5	28	36	45	54
		14	12.5	26	38	41	48.5
		7.5	13	26.5	42.5	37.5	53.5
	Table Analyzed	Data 1
	One-way analysis of variance
	P value	< 0.0001
	P value summary	***
	Are means signif. different? (P < 0.05)	Yes
	Number of groups	6
	F	68.83
	R squared	0.9663
	ANOVA Table	SS	df	MS
	Treatment (between columns)	4656	5	931.2
	Residual (within columns)	162.3	12	13.53
	Total	4818	17
	Tukey's Multiple Comparison Test	Mean Diff.	q	Significant? P < 0.05?	Summary	95% CI of diff
	Column A vs Column B	-2	0.9418	No	ns	-12.09 to 8.089
	Column A vs Column C	-18.5	8.712	Yes	***	-28.59 to -8.411
	Column A vs Column D	-30.5	14.36	Yes	***	-40.59 to -20.41
	Column A vs Column E	-32.83	15.46	Yes	***	-42.92 to -22.74
	Column A vs Column F	-43.67	20.56	Yes	***	-53.76 to -33.58
	Column B vs Column C	-16.5	7.77	Yes	**	-26.59 to -6.411
	Column B vs Column D	-28.5	13.42	Yes	***	-38.59 to -18.41
	Column B vs Column E	-30.83	14.52	Yes	***	-40.92 to -20.74
	Column B vs Column F	-41.67	19.62	Yes	***	-51.76 to -31.58
	Column C vs Column D	-12	5.651	Yes	*	-22.09 to -1.911
	Column C vs Column E	-14.33	6.75	Yes	**	-24.42 to -4.245
	Column C vs Column F	-25.17	11.85	Yes	***	-35.26 to -15.08
	Column D vs Column E	-2.333	1.099	No	ns	-12.42 to 7.755
	Column D vs Column F	-13.17	6.2	Yes	**	-23.26 to -3.078
	Column E vs Column F	-10.83	5.102	Yes	*	-20.92 to -0.7446
