# Supplementary material for: Calcium signaling from damaged lysosomes induces cytoprotective stress granules
Source: EMBO J. 2024 Nov 12;43(24):6410–43. doi: 10.1038/s44318-024-00292-1 (PMC11649789; doi:10.1038/s44318-024-00292-1)
Supplement: Supplementary file 4 — Source data Fig. 1 [file 44318_2024_292_MOESM4_ESM.zip › Figure 1/1F/Numerical data.xlsx]

## Sheet: SG-eIF4G
			SCR	G3BP1/2DKD	SCR	G3BP1/2DKD
			NT	NT	LLOMe	LLOMe
			A	B	C	D
			0.28	0.14	8.06	1.12
			0.66	0.78	10.52	1.31
			0.68	0.6	12.26	1.28
			0.42	0.2	10.23	1.17
			0.46	2.34	10.19	1.27
			1.1	0.9	9.11	1.25
			0.24	0.44	10.14	1.07
			0.92	0.44	10.33	1.39
			0.92	0.98	13.34	1.3
			0.56	0.76	10.21	1.1
			0.34	0.6	14.23	2.17
			0.18	0.74	10.55	1.45
	Table Analyzed	Data 1
	One-way analysis of variance
	P value	< 0.0001
	P value summary	***
	Are means signif. different? (P < 0.05)	Yes
	Number of groups	4
	F	341.4
	R squared	0.9588
	Bartlett's test for equal variances
	Bartlett's statistic (corrected)	46.2
	P value	< 0.0001
	P value summary	***
	Do the variances differ signif. (P < 0.05)	Yes
	ANOVA Table	SS	df	MS
	Treatment (between columns)	883.6	3	294.5
	Residual (within columns)	37.96	44	0.8627
	Total	921.6	47
	Tukey's Multiple Comparison Test	Mean Diff.	q	Significant? P < 0.05?	Summary	95% CI of diff
	Column A vs Column B	-0.18	0.6713	No	ns	-1.194 to 0.8336
	Column A vs Column C	-10.2	38.04	Yes	***	-11.21 to -9.187
	Column A vs Column D	-0.76	2.834	No	ns	-1.774 to 0.2536
	Column B vs Column C	-10.02	37.37	Yes	***	-11.03 to -9.007
	Column B vs Column D	-0.58	2.163	No	ns	-1.594 to 0.4336
	Column C vs Column D	9.441	35.21	Yes	***	8.427 to 10.45

## Sheet: PI
				SCR	G3BP1/2DKD	SCR	G3BP1/2DKD
				NT	NT	LLOMe	LLOMe
				A	B	C	D
				10.6	11.2	27.9	57.2
				15.2	13.1	23	57.5
				12.6	12.8	16.9	56.8
				12.3	11.7	25.1	58.7
				11.9	12.7	31.3	84.7
				11.1	12.5	28.3	58.3
				11.4	10.7	21.5	71.2
				13.3	13.9	26.2	42.8
				13.4	13	29	57.4
				12.1	11	37.3	44.8
				12.3	21.7	17.1	49.5
				15.5	14.5	22.1	68.6
	Table Analyzed	Data 1
	One-way analysis of variance
	P value	< 0.0001
	P value summary	***
	Are means signif. different? (P < 0.05)	Yes
	Number of groups	4
	F	127
	R squared	0.8965
	Bartlett's test for equal variances
	Bartlett's statistic (corrected)	40.45
	P value	< 0.0001
	P value summary	***
	Do the variances differ signif. (P < 0.05)	Yes
	ANOVA Table	SS	df	MS
	Treatment (between columns)	17020	3	5672
	Residual (within columns)	1965	44	44.65
	Total	18980	47
	Tukey's Multiple Comparison Test	Mean Diff.	q	Significant? P < 0.05?	Summary	95% CI of diff
	Column A vs Column B	-0.5917	0.3067	No	ns	-7.883 to 6.700
	Column A vs Column C	-12.83	6.653	Yes	***	-20.13 to -5.542
	Column A vs Column D	-46.32	24.01	Yes	***	-53.61 to -39.02
	Column B vs Column C	-12.24	6.346	Yes	***	-19.53 to -4.950
	Column B vs Column D	-45.73	23.7	Yes	***	-53.02 to -38.43
	Column C vs Column D	-33.48	17.36	Yes	***	-40.78 to -26.19
