# Supplementary material for: Calcium signaling from damaged lysosomes induces cytoprotective stress granules
Source: EMBO J. 2024 Nov 12;43(24):6410–43. doi: 10.1038/s44318-024-00292-1 (PMC11649789; doi:10.1038/s44318-024-00292-1)
Supplement: Supplementary file 4 — Source data Fig. 1 [file 44318_2024_292_MOESM4_ESM.zip › Figure 1/1G/Numerical data.xlsx]

## Sheet: LDH
				SCR	G3BPDKD	SCR	G3BPDKD
				NT	NT	LLOMe	LLOMe
				A	B	C	D
				6.69	6.69	13	44.1
				5.63	6.44	15.2	47.7
				6.13	6.92	11.2	31.7
				5.56	6.71	13.4	31.5
				5.43	5.59	13.5	38.3
				5.36	4.97	8.9	32.2
				4.47	4.16	12.41	37.77
				5.75	7.97	13.17	37.15
				6.87	4.22	12.83	3.22
Table Analyzed	Data 1
One-way analysis of variance
P value	< 0.0001
P value summary	***
Are means signif. different? (P < 0.05)	Yes
Number of groups	4
F	37.56
R squared	0.7788
Bartlett's test for equal variances
Bartlett's statistic (corrected)	67.13
P value	< 0.0001
P value summary	***
Do the variances differ signif. (P < 0.05)	Yes
ANOVA Table	SS	df	MS
Treatment (between columns)	4705	3	1568
Residual (within columns)	1336	32	41.76
Total	6041	35
Tukey's Multiple Comparison Test	Mean Diff.	q	Significant? P < 0.05?	Summary	95% CI of diff
Column A vs Column B	-0.1978	0.09182	No	ns	-8.457 to 8.061
Column A vs Column C	-6.858	3.184	No	ns	-15.12 to 1.401
Column A vs Column D	-27.97	12.99	Yes	***	-36.23 to -19.71
Column B vs Column C	-6.66	3.092	No	ns	-14.92 to 1.599
Column B vs Column D	-27.77	12.89	Yes	***	-36.03 to -19.52
Column C vs Column D	-21.11	9.803	Yes	***	-29.37 to -12.86
