# Supplementary material for: Calcium signaling from damaged lysosomes induces cytoprotective stress granules
Source: EMBO J. 2024 Nov 12;43(24):6410–43. doi: 10.1038/s44318-024-00292-1 (PMC11649789; doi:10.1038/s44318-024-00292-1)
Supplement: Supplementary file 4 — Source data Fig. 1 [file 44318_2024_292_MOESM4_ESM.zip › Figure 1/1H/Numerical data.xlsx]

## Sheet: SG
					CTR	FAZ3532	FAZ3780	CTR	FAZ3532	FAZ3780
					NT	NT	NT	LLOMe	LLOMe	LLOMe
					A	B	C	D	E	F
					1.87	1.07	1.58	10.28	2.37	2.82
					1.77	1.48	1.01	11.3	2.45	2.54
					1.24	1.82	1.49	11.78	2.63	2.26
					1.74	1.23	1.04	12.32	1.81	1.98
					1.6	2.03	1.02	11.13	1.61	1.8
					1.45	1.7	2.09	9.03	1.57	2.37
					1.2	1.68	2.34	9.4	2.09	2.54
					0.95	1.38	1.09	7.08	2.08	2.69
					0.8	1.57	0.11	8.27	2.03	2.31
					1.66	2.39	1.16	9.53	2.03	2.67
					2.02	2.88	1.04	10.97	2.1	3.27
								11.97
	Parameter
	Table Analyzed	Data 1
	One-way analysis of variance
	P value	< 0.0001
	P value summary	***
	Are means signif. different? (P < 0.05)	Yes
	Number of groups	6
	F	221.5
	R squared	0.9478
	Bartlett's test for equal variances
	Bartlett's statistic (corrected)	43.27
	P value	< 0.0001
	P value summary	***
	Do the variances differ signif. (P < 0.05)	Yes
	ANOVA Table	SS	df	MS
	Treatment (between columns)	712.7	5	142.5
	Residual (within columns)	39.25	61	0.6435
	Total	752	66
	Tukey's Multiple Comparison Test	Mean Diff.	q	Significant? P < 0.05?	Summary	95% CI of diff
	Column A vs Column B	-0.2664	1.101	No	ns	-1.273 to 0.7402
	Column A vs Column C	0.2118	0.8758	No	ns	-0.7948 to 1.218
	Column A vs Column D	-8.773	37.05	Yes	***	-9.759 to -7.788
	Column A vs Column E	-0.5882	2.432	No	ns	-1.595 to 0.4184
	Column A vs Column F	-0.9955	4.116	No	ns	-2.002 to 0.01115
	Column B vs Column C	0.4782	1.977	No	ns	-0.5284 to 1.485
	Column B vs Column D	-8.507	35.93	Yes	***	-9.492 to -7.521
	Column B vs Column E	-0.3218	1.331	No	ns	-1.328 to 0.6848
	Column B vs Column F	-0.7291	3.014	No	ns	-1.736 to 0.2775
	Column C vs Column D	-8.985	37.95	Yes	***	-9.970 to -8.000
	Column C vs Column E	-0.8	3.308	No	ns	-1.807 to 0.2066
	Column C vs Column F	-1.207	4.992	Yes	**	-2.214 to -0.2007
	Column D vs Column E	8.185	34.57	Yes	***	7.200 to 9.170
	Column D vs Column F	7.778	32.85	Yes	***	6.792 to 8.763
	Column E vs Column F	-0.4073	1.684	No	ns	-1.414 to 0.5993
