# Supplementary material for: Calcium signaling from damaged lysosomes induces cytoprotective stress granules
Source: EMBO J. 2024 Nov 12;43(24):6410–43. doi: 10.1038/s44318-024-00292-1 (PMC11649789; doi:10.1038/s44318-024-00292-1)
Supplement: Supplementary file 4 — Source data Fig. 1 [file 44318_2024_292_MOESM4_ESM.zip › Figure 1/1I/Numerical data.xlsx]

## Sheet: PI
					CTR	FAZ3532	FAZ3780	CTR	FAZ3532	FAZ3780
					NT	NT	NT	LLOMe	LLOMe	LLOMe
					A	B	C	D	E	F
					13.68	18.2	16.3	44.75	65.74	35.28
					14.46	15.39	15.51	53.08	55.21	36.97
					16.34	22.64	14.41	31.09	42.65	36.18
					18.06	19.75	17.13	35.7	64.64	72.55
					16.14	18.02	15.84	39.83	77.9	75.7
					15.73	13.74	13.38	38.77	59.72	99.22
					20.88	15.38	26.1	40.49	69.78	46.86
					20.8	26.38	12.47	31.73	67.59	69.35
					20.27	23.08	25.28	37.92	60.27	80.62
					20.29	26.71	23.06	36.95	60.58	80.59
					11	12.71	28.09	37.31	59.48	61.84
		Table Analyzed	Data 1
		One-way analysis of variance
		P value	< 0.0001
		P value summary	***
		Are means signif. different? (P < 0.05)	Yes
		Number of groups	6
		F	48.06
		R squared	0.8002
		Bartlett's test for equal variances
		Bartlett's statistic (corrected)	47.67
		P value	< 0.0001
		P value summary	***
		Do the variances differ signif. (P < 0.05)	Yes
		ANOVA Table	SS	df	MS
		Treatment (between columns)	25970	5	5195
		Residual (within columns)	6486	60	108.1
		Total	32460	65
		Tukey's Multiple Comparison Test	Mean Diff.	q	Significant? P < 0.05?	Summary	95% CI of diff
		Column A vs Column B	-2.214	0.7061	No	ns	-15.26 to 10.84
		Column A vs Column C	-1.811	0.5777	No	ns	-14.86 to 11.24
		Column A vs Column D	-21.82	6.959	Yes	***	-34.87 to -8.765
		Column A vs Column E	-45.08	14.38	Yes	***	-58.13 to -32.03
		Column A vs Column F	-46.14	14.72	Yes	***	-59.19 to -33.09
		Column B vs Column C	0.4027	0.1285	No	ns	-12.65 to 13.45
		Column B vs Column D	-19.6	6.253	Yes	***	-32.65 to -6.551
		Column B vs Column E	-42.87	13.67	Yes	***	-55.92 to -29.82
		Column B vs Column F	-43.92	14.01	Yes	***	-56.97 to -30.87
		Column C vs Column D	-20	6.381	Yes	***	-33.06 to -6.954
		Column C vs Column E	-43.27	13.8	Yes	***	-56.32 to -30.22
		Column C vs Column F	-44.33	14.14	Yes	***	-57.38 to -31.28
		Column D vs Column E	-23.27	7.422	Yes	***	-36.32 to -10.22
		Column D vs Column F	-24.32	7.758	Yes	***	-37.37 to -11.27
		Column E vs Column F	-1.055	0.3364	No	ns	-14.11 to 12.00
