# Supplementary material for: Calcium signaling from damaged lysosomes induces cytoprotective stress granules
Source: EMBO J. 2024 Nov 12;43(24):6410–43. doi: 10.1038/s44318-024-00292-1 (PMC11649789; doi:10.1038/s44318-024-00292-1)
Supplement: Supplementary file 4 — Source data Fig. 1 [file 44318_2024_292_MOESM4_ESM.zip › Figure 1/IJ/Numerical data.xlsx]

## Sheet: LDH
					CTR	FAZ3532	FAZ3780	CTR	FAZ3532	FAZ3780
					NT	NT	NT	LLOMe	LLOMe	LLOMe
					A	B	C	D	E	F
					10.105	10.107	10.108	20.106	50.107	40.108
					12.404	15.585	12.335	22.531	52.441	41.892
					10.109	10.104	15.109	30.107	40.109	40.111
					12.628	12.472	12.176	22.406	42.124	42.041
					10.105	14.114	16.111	20.113	50.111	40.107
					12.667	12.639	12.494	16.304	52.028	41.993
					10.107	10.113	10.114	20.116	50.127	40.125
					12.5	12.616	12.488	22.478	42.552	52.358
		Table Analyzed	Data 1
		One-way analysis of variance
		P value	< 0.0001
		P value summary	***
		Are means signif. different? (P < 0.05)	Yes
		Number of groups	6
		F	186.4
		R squared	0.9569
		Bartlett's test for equal variances
		Bartlett's statistic (corrected)	15.3
		P value	0.0092
		P value summary	**
		Do the variances differ signif. (P < 0.05)	Yes
		ANOVA Table	SS	df	MS
		Treatment (between columns)	10540	5	2109
		Residual (within columns)	475.1	42	11.31
		Total	11020	47
		Tukey's Multiple Comparison Test	Mean Diff.	q	Significant? P < 0.05?	Summary	95% CI of diff
		Column A vs Column B	-0.8906	0.749	No	ns	-5.915 to 4.134
		Column A vs Column C	-1.289	1.084	No	ns	-6.313 to 3.735
		Column A vs Column D	-10.44	8.781	Yes	***	-15.47 to -5.418
		Column A vs Column E	-36.12	30.38	Yes	***	-41.15 to -31.10
		Column A vs Column F	-31.01	26.08	Yes	***	-36.04 to -25.99
		Column B vs Column C	-0.3981	0.3348	No	ns	-5.422 to 4.626
		Column B vs Column D	-9.551	8.032	Yes	***	-14.58 to -4.527
		Column B vs Column E	-35.23	29.63	Yes	***	-40.26 to -30.21
		Column B vs Column F	-30.12	25.33	Yes	***	-35.15 to -25.10
		Column C vs Column D	-9.153	7.697	Yes	***	-14.18 to -4.129
		Column C vs Column E	-34.83	29.29	Yes	***	-39.86 to -29.81
		Column C vs Column F	-29.73	25	Yes	***	-34.75 to -24.70
		Column D vs Column E	-25.68	21.6	Yes	***	-30.70 to -20.66
		Column D vs Column F	-20.57	17.3	Yes	***	-25.60 to -15.55
		Column E vs Column F	5.108	4.296	Yes	*	0.08384 to 10.13
