# Supplementary material for: Calcium signaling from damaged lysosomes induces cytoprotective stress granules
Source: EMBO J. 2024 Nov 12;43(24):6410–43. doi: 10.1038/s44318-024-00292-1 (PMC11649789; doi:10.1038/s44318-024-00292-1)
Supplement: Supplementary file 5 — Source data Fig. 2 [file 44318_2024_292_MOESM5_ESM.zip]

Archive with 43 entries (37 files):
- Figure 2/
- Figure 2/2A/
- Figure 2/2A/eIF2a-NT.tif
- Figure 2/2A/eIF2aKD-LLOMe.tif
- Figure 2/2A/Numerical data.xlsx
- Figure 2/2A/README.docx
- Figure 2/2A/SCR-LLOMe.tif
- Figure 2/2A/SCR-NT.tif
- Figure 2/2A/WB-actin.jpg
- Figure 2/2A/WB-eIF2a.jpg
- Figure 2/2B/
- Figure 2/2B/4EBP.jpg
- Figure 2/2B/b-actin.jpg
- Figure 2/2B/eIF2a.jpg
- Figure 2/2B/README.docx
- Figure 2/2B/S142-TFEB.jpg
- Figure 2/2B/S65-4EBP.jpg
- Figure 2/2B/S6K.jpg
- Figure 2/2B/S757-ULK1.jpg
- Figure 2/2B/T389-S6K.jpg
- Figure 2/2B/TFEB.jpg
- Figure 2/2B/ULK1.jpg
- Figure 2/2C/
- Figure 2/2C/4EBP.jpg
- Figure 2/2C/eIF2a.jpg
- Figure 2/2C/P-4EBP.jpg
- Figure 2/2C/P-eIF2a.jpg
- Figure 2/2C/README.docx
- Figure 2/2D/
- Figure 2/2D/Numerical data.xlsx
- Figure 2/2D/RAGBQ99-LLOMe.tif
- Figure 2/2D/RAGBQ99-NT.tif
- Figure 2/2D/RAGBWT-LLOMe.tif
- Figure 2/2D/RAGBWT-NT.tif
- Figure 2/2D/README.docx
- Figure 2/2E/
- Figure 2/2E/FLAG-eIF2AS51A.tif
- Figure 2/2E/FLAG-eIF2AWT.tif
- Figure 2/2E/FLAG.tif
- Figure 2/2E/Numerical data.xlsx
- Figure 2/2E/README.docx
- Figure 2/2E/WB-b-actin.jpg
- Figure 2/2E/WB-FLAG.jpg
