# Supplementary material for: Calcium signaling from damaged lysosomes induces cytoprotective stress granules
Source: EMBO J. 2024 Nov 12;43(24):6410–43. doi: 10.1038/s44318-024-00292-1 (PMC11649789; doi:10.1038/s44318-024-00292-1)
Supplement: Supplementary file 5 — Source data Fig. 2 [file 44318_2024_292_MOESM5_ESM.zip › Figure 2/2A/Numerical data.xlsx]

## Sheet: Sheet1
		SCR	eIF2aKD	SCR	eIF2aKD
		NT	NT	LLOMe	LLOMe
		A	B	C	D
		1.46	1.61	10.28	2.1
		0.77	1.17	10.43	1.02
		0.68	1.91	10	0.06
		0.49	0.78	9.58	0.05
		1.13	1.77	10.28	0.13
		1.04	0.98	10.48	1.08
		0.28	0.12	13.14	0.12
		0.25	0.1	12.58	0.11
		0.09	0.07	12.24	1.27
		0.14	0.1	12.04	0.13
		0.02	0.04	9.59	1.04
		0.06	0.15	9.27	1.05
	Table Analyzed	Data 1
	One-way analysis of variance
	P value	< 0.0001
	P value summary	***
	Are means signif. different? (P < 0.05)	Yes
	Number of groups	4
	F	422.7
	R squared	0.9665
	Bartlett's test for equal variances
	Bartlett's statistic (corrected)	11.81
	P value	0.0081
	P value summary	**
	Do the variances differ signif. (P < 0.05)	Yes
	ANOVA Table	SS	df	MS
	Treatment (between columns)	932.3	3	310.8
	Residual (within columns)	32.35	44	0.7352
	Total	964.7	47
	Tukey's Multiple Comparison Test	Mean Diff.	q	Significant? P < 0.05?	Summary	95% CI of diff
	Column A vs Column B	-0.1992	0.8047	No	ns	-1.135 to 0.7365
	Column A vs Column C	-10.29	41.58	Yes	***	-11.23 to -9.356
	Column A vs Column D	-0.1458	0.5892	No	ns	-1.081 to 0.7898
	Column B vs Column C	-10.09	40.78	Yes	***	-11.03 to -9.157
	Column B vs Column D	0.05333	0.2155	No	ns	-0.8823 to 0.9890
	Column C vs Column D	10.15	40.99	Yes	***	9.210 to 11.08
