# Supplementary material for: Calcium signaling from damaged lysosomes induces cytoprotective stress granules
Source: EMBO J. 2024 Nov 12;43(24):6410–43. doi: 10.1038/s44318-024-00292-1 (PMC11649789; doi:10.1038/s44318-024-00292-1)
Supplement: Supplementary file 5 — Source data Fig. 2 [file 44318_2024_292_MOESM5_ESM.zip › Figure 2/2D/Numerical data.xlsx]

## Sheet: Sheet1
		RagB-WT	RagB-Q99	RagB-WT	RagB-Q99
		NT	NT	LLOMe	LLOMe
		A	B	C	D
		1.03	2.1	13.4	12.24
		1.01	1	17.18	15.75
		1	1.01	15.52	16.47
		1.02	1.02	12.01	18.12
		1.03	1.5	12.42	15.4
		2.02	1.6	11.21	14.53
		1.02	1.05	5.49	7.57
		1.03	1.01	6.65	7.27
		1.05	1.09	14.63	15.19
		1.09	1.3	15.33	1.56
		3.02	2.01	14.28	6.59
		1.04	1.9	4.82	13.1
Table Analyzed	Data 1
One-way analysis of variance
P value	< 0.0001
P value summary	***
Are means signif. different? (P < 0.05)	Yes
Number of groups	4
F	41.76
R squared	0.7401
Bartlett's test for equal variances
Bartlett's statistic (corrected)	64.75
P value	< 0.0001
P value summary	***
Do the variances differ signif. (P < 0.05)	Yes
ANOVA Table	SS	df	MS
Treatment (between columns)	1352	3	450.8
Residual (within columns)	475	44	10.8
Total	1827	47
Tukey's Multiple Comparison Test	Mean Diff.	q	Significant? P < 0.05?	Summary	95% CI of diff
Column A vs Column B	-0.1025	0.1081	No	ns	-3.688 to 3.483
Column A vs Column C	-10.63	11.21	Yes	***	-14.22 to -7.046
Column A vs Column D	-10.7	11.28	Yes	***	-14.29 to -7.117
Column B vs Column C	-10.53	11.1	Yes	***	-14.11 to -6.944
Column B vs Column D	-10.6	11.18	Yes	***	-14.19 to -7.015
Column C vs Column D	-0.07083	0.07468	No	ns	-3.656 to 3.515
