# Supplementary material for: Calcium signaling from damaged lysosomes induces cytoprotective stress granules
Source: EMBO J. 2024 Nov 12;43(24):6410–43. doi: 10.1038/s44318-024-00292-1 (PMC11649789; doi:10.1038/s44318-024-00292-1)
Supplement: Supplementary file 5 — Source data Fig. 2 [file 44318_2024_292_MOESM5_ESM.zip › Figure 2/2E/Numerical data.xlsx]

## Sheet: Sheet1
		FLAG	FLAG	FLAG-EIF2a-WT	FLAG-EIF2aS51A
		NT	LLOMe	LLOMe	LLOMe
		A	B	C	D
		0.33	2.5	10.14	2.04
		1.16	1.01	9.79	1.03
		1.13	1.02	10.35	0.17
		1.22	2.02	11.13	1.08
		1.33	1.05	10.17	1.14
		0.14	1.01	9.27	1.1
		2.05	0.89	9.01	2.1
		1.04	0.48	9	1.01
		1.01	2.81	12.02	2.05
		2	0.68	9.01	0.89
		1.07	1.02	9.04	1.11
		1.18	1.04	8.06	1.13
Table Analyzed	Data 1
One-way analysis of variance
P value	< 0.0001
P value summary	***
Are means signif. different? (P < 0.05)	Yes
Number of groups	4
F	373.5
R squared	0.9622
Bartlett's test for equal variances
Bartlett's statistic (corrected)	6.949
P value	0.0735
P value summary	ns
Do the variances differ signif. (P < 0.05)	No
ANOVA Table	SS	df	MS
Treatment (between columns)	654.4	3	218.1
Residual (within columns)	25.7	44	0.584
Total	680.1	47
Tukey's Multiple Comparison Test	Mean Diff.	q	Significant? P < 0.05?	Summary	95% CI of diff
Column A vs Column B	-0.1558	0.7064	No	ns	-0.9898 to 0.6781
Column A vs Column C	-8.611	39.03	Yes	***	-9.445 to -7.777
Column A vs Column D	-0.09917	0.4495	No	ns	-0.9331 to 0.7348
Column B vs Column C	-8.455	38.32	Yes	***	-9.289 to -7.621
Column B vs Column D	0.05667	0.2569	No	ns	-0.7773 to 0.8906
Column C vs Column D	8.512	38.58	Yes	***	7.678 to 9.346
