# Supplementary material for: Calcium signaling from damaged lysosomes induces cytoprotective stress granules
Source: EMBO J. 2024 Nov 12;43(24):6410–43. doi: 10.1038/s44318-024-00292-1 (PMC11649789; doi:10.1038/s44318-024-00292-1)
Supplement: Supplementary file 6 — Source data Fig. 3 [file 44318_2024_292_MOESM6_ESM.zip]

Archive with 46 entries (40 files):
- Figure 3/
- Figure 3/3B/
- Figure 3/3B/KO-LLOMe.tif
- Figure 3/3B/KO-NT.tif
- Figure 3/3B/Numerical data.xlsx
- Figure 3/3B/README.docx
- Figure 3/3B/WB-actin.jpg
- Figure 3/3B/WB-PKR.jpg
- Figure 3/3B/WT-LLOMe.tif
- Figure 3/3B/WT-NT.tif
- Figure 3/3C/
- Figure 3/3C/b-actin.jpg
- Figure 3/3C/p-eIF2a.jpg
- Figure 3/3C/p-PKR.jpg
- Figure 3/3C/README.docx
- Figure 3/3D/
- Figure 3/3D/INPUT-FLAG.jpg
- Figure 3/3D/INPUT-PACT.jpg
- Figure 3/3D/INPUT-PKR.jpg
- Figure 3/3D/IP-FLAG.jpg
- Figure 3/3D/IP-PACT.jpg
- Figure 3/3D/IP-PKR.jpg
- Figure 3/3D/README.docx
- Figure 3/3E/
- Figure 3/3E/KO-LLOMe.tif
- Figure 3/3E/KO-NT.tif
- Figure 3/3E/Numerical data.xlsx
- Figure 3/3E/README.docx
- Figure 3/3E/SCR-LLOMe.tif
- Figure 3/3E/SCR-NT.tif
- Figure 3/3E/WB-b-actin.jpg
- Figure 3/3E/WB-p-eIF2a.jpg
- Figure 3/3E/WB-P-PKR.jpg
- Figure 3/3E/WB-PACT.jpg
- Figure 3/3F/
- Figure 3/3F/INPUT-eIF2a.jpg
- Figure 3/3F/INPUT-LAMP2.jpg
- Figure 3/3F/INPUT-PACT.jpg
- Figure 3/3F/INPUT-PKR.jpg
- Figure 3/3F/LYSOIP-eIF2a.jpg
- Figure 3/3F/LYSOIP-LAMP2.jpg
- Figure 3/3F/LYSOIP-P-eIF2a.jpg
- Figure 3/3F/LYSOIP-P-PKR.jpg
- Figure 3/3F/LYSOIP-PACT.jpg
- Figure 3/3F/LYSOIP-PKR.jpg
- Figure 3/3F/README.docx
