# Supplementary material for: Calcium signaling from damaged lysosomes induces cytoprotective stress granules
Source: EMBO J. 2024 Nov 12;43(24):6410–43. doi: 10.1038/s44318-024-00292-1 (PMC11649789; doi:10.1038/s44318-024-00292-1)
Supplement: Supplementary file 6 — Source data Fig. 3 [file 44318_2024_292_MOESM6_ESM.zip › Figure 3/3B/Numerical data.xlsx]

## Sheet: Sheet1
		WT	KO	WT	KO
		NT	LLOMe	LLOMe	LLOMe
		A	B	C	D
		0.59	0.69	5.53	2.54
		0.66	0.85	13.06	2.79
		0.81	2.21	14.99	1.92
		0.69	1.68	9.01	3.04
		0.54	1.78	8.87	1.63
		0.49	2.04	7.15	1.69
		1.69	1.63	5.73	1.83
		1.85	1.69	8.42	2.5
		2.21	1.83	11.41	1.9
		1.68	2.5	11.57	1.22
		1.78	1.9	10.92	3.23
		2.04	1.22	12.93	1.28
Table Analyzed	Data 1
One-way analysis of variance
P value	< 0.0001
P value summary	***
Are means signif. different? (P < 0.05)	Yes
Number of groups	4
F	81.32
R squared	0.8472
Bartlett's test for equal variances
Bartlett's statistic (corrected)	46.9
P value	< 0.0001
P value summary	***
Do the variances differ signif. (P < 0.05)	Yes
ANOVA Table	SS	df	MS
Treatment (between columns)	621.9	3	207.3
Residual (within columns)	112.2	44	2.549
Total	734.1	47
Tukey's Multiple Comparison Test	Mean Diff.	q	Significant? P < 0.05?	Summary	95% CI of diff
Column A vs Column B	-0.4158	0.9022	No	ns	-2.158 to 1.326
Column A vs Column C	-8.713	18.9	Yes	***	-10.46 to -6.971
Column A vs Column D	-0.8783	1.906	No	ns	-2.621 to 0.8640
Column B vs Column C	-8.298	18	Yes	***	-10.04 to -6.555
Column B vs Column D	-0.4625	1.003	No	ns	-2.205 to 1.280
Column C vs Column D	7.835	17	Yes	***	6.093 to 9.577
