# Supplementary material for: Calcium signaling from damaged lysosomes induces cytoprotective stress granules
Source: EMBO J. 2024 Nov 12;43(24):6410–43. doi: 10.1038/s44318-024-00292-1 (PMC11649789; doi:10.1038/s44318-024-00292-1)
Supplement: Supplementary file 6 — Source data Fig. 3 [file 44318_2024_292_MOESM6_ESM.zip › Figure 3/3E/Numerical data.xlsx]

## Sheet: Sheet1
		SCR	KO	SCR	KO
		NT	LLOMe	LLOMe	LLOMe
		A	B	C	D
		2.05	1.98	10.29	5.55
		2.16	2.09	9.06	6.12
		2.19	1.96	10.3	7.47
		2.01	2.06	12.23	5.53
		2.45	2.02	12.56	6.58
		2.17	2.11	11.12	7.5
		2.2	2.21	13.2	7.61
		2.2	2.23	9.37	5.23
		2.09	2.24	11.33	6.75
		1.44	1.64	10.47	6.55
		1.61	1.39	12.08	7.48
		1.18	1.34	13.27	5.44
Table Analyzed	Data 1
One-way analysis of variance
P value	< 0.0001
P value summary	***
Are means signif. different? (P < 0.05)	Yes
Number of groups	4
F	311.4
R squared	0.955
Bartlett's test for equal variances
Bartlett's statistic (corrected)	29.01
P value	< 0.0001
P value summary	***
Do the variances differ signif. (P < 0.05)	Yes
ANOVA Table	SS	df	MS
Treatment (between columns)	712.2	3	237.4
Residual (within columns)	33.54	44	0.7624
Total	745.7	47
Tukey's Multiple Comparison Test	Mean Diff.	q	Significant? P < 0.05?	Summary	95% CI of diff
Column A vs Column B	0.04	0.1587	No	ns	-0.9128 to 0.9928
Column A vs Column C	-9.294	36.87	Yes	***	-10.25 to -8.341
Column A vs Column D	-4.505	17.87	Yes	***	-5.458 to -3.552
Column B vs Column C	-9.334	37.03	Yes	***	-10.29 to -8.381
Column B vs Column D	-4.545	18.03	Yes	***	-5.498 to -3.592
Column C vs Column D	4.789	19	Yes	***	3.836 to 5.742
