# Supplementary material for: Calcium signaling from damaged lysosomes induces cytoprotective stress granules
Source: EMBO J. 2024 Nov 12;43(24):6410–43. doi: 10.1038/s44318-024-00292-1 (PMC11649789; doi:10.1038/s44318-024-00292-1)
Supplement: Supplementary file 7 — Source data Fig. 4 [file 44318_2024_292_MOESM7_ESM.zip]

Archive with 54 entries (47 files):
- Figure 4/
- Figure 4/4A/
- Figure 4/4A/ALIXKD-LLOMe.tif
- Figure 4/4A/ALIXKD-NT.tif
- Figure 4/4A/Numerical data.xlsx
- Figure 4/4A/README.docx
- Figure 4/4A/SCR-LLOMe.tif
- Figure 4/4A/SCR-NT.tif
- Figure 4/4B/
- Figure 4/4B/ALIX.jpg
- Figure 4/4B/b-actin.jpg
- Figure 4/4B/eIF2a.jpg
- Figure 4/4B/P-eIF2a.jpg
- Figure 4/4B/P-PKR.jpg
- Figure 4/4B/PKR.jpg
- Figure 4/4B/README.docx
- Figure 4/4C/
- Figure 4/4C/ALIXKD-LLOMe.tif
- Figure 4/4C/ALIXKD-NT.tif
- Figure 4/4C/ALIXKD-TSG101KD-LLOME.tif
- Figure 4/4C/ALIXKD-TSG101KD-NT.tif
- Figure 4/4C/Numerical data.xlsx
- Figure 4/4C/README.docx
- Figure 4/4C/SCR-LLOMe.tif
- Figure 4/4C/SCR-NT.tif
- Figure 4/4C/TSG101KD-LLOMe.tif
- Figure 4/4C/TSG101KD-NT.tif
- Figure 4/4D/
- Figure 4/4D/ALIX.jpg
- Figure 4/4D/b-actin.jpg
- Figure 4/4D/eIF2a.jpg
- Figure 4/4D/P-eIF2a.jpg
- Figure 4/4D/README.docx
- Figure 4/4D/TSG101.jpg
- Figure 4/4E/
- Figure 4/4E/BAPTA-AM-LLOMe.tif
- Figure 4/4E/BAPTA-AM-NT.tif
- Figure 4/4E/CTR-LLOMe.tif
- Figure 4/4E/CTR-NT.tif
- Figure 4/4E/Numerical data.xlsx
- Figure 4/4E/README.docx
- Figure 4/4E/WB-eIF2a.jpg
- Figure 4/4E/WB-P-eIF2a.jpg
- Figure 4/4F/
- Figure 4/4F/ALG2KD-LLOMe.tif
- Figure 4/4F/ALG2KD-NT.tif
- Figure 4/4F/Numerical data.xlsx
- Figure 4/4F/README.docx
- Figure 4/4F/SCR-LLOMe.tif
- Figure 4/4F/SCR-NT.tif
- Figure 4/4F/WB-ALG2.jpg
- Figure 4/4F/WB-b-actin.jpg
- Figure 4/4F/WB-eIF2a.jpg
- Figure 4/4F/WB-P-eIF2a.jpg
