# Supplementary material for: Calcium signaling from damaged lysosomes induces cytoprotective stress granules
Source: EMBO J. 2024 Nov 12;43(24):6410–43. doi: 10.1038/s44318-024-00292-1 (PMC11649789; doi:10.1038/s44318-024-00292-1)
Supplement: Supplementary file 7 — Source data Fig. 4 [file 44318_2024_292_MOESM7_ESM.zip › Figure 4/4A/Numerical data.xlsx]

## Sheet: Sheet1
		SCR	ALIXKD	SCR	ALIXKD
		NT	NT	LLOMe	LLOMe
		A	B	C	D
		1.51	0.85	5.1	1.82
		1.95	1.47	5.47	3.73
		0.71	0.66	8.76	1.58
		0.25	0.17	8.53	1.64
		1.19	0.99	10.47	3.42
		1.51	0.3	14.59	2.61
		1.16	0.77	7.79	2.89
		0.45	0.2	6.47	3.42
		0.36	0.28	13.26	1.82
		2.44	1.23	5.57	3.73
		1.45	0.5	5.85	3.74
		2.15	0.64	8.73	3.64
		0.49	1.7	5.01	2.61
		0.84	0.26	5.53	2.89
		0.96	2.37	7.16	4.58
Table Analyzed	Data 1
One-way analysis of variance
P value	< 0.0001
P value summary	***
Are means signif. different? (P < 0.05)	Yes
Number of groups	4
F	61.17
R squared	0.7662
Bartlett's test for equal variances
Bartlett's statistic (corrected)	48.01
P value	< 0.0001
P value summary	***
Do the variances differ signif. (P < 0.05)	Yes
ANOVA Table	SS	df	MS
Treatment (between columns)	477.3	3	159.1
Residual (within columns)	145.6	56	2.601
Total	622.9	59
Tukey's Multiple Comparison Test	Mean Diff.	q	Significant? P < 0.05?	Summary	95% CI of diff
Column A vs Column B	0.3353	0.8053	No	ns	-1.225 to 1.896
Column A vs Column C	-6.725	16.15	Yes	***	-8.285 to -5.164
Column A vs Column D	-1.78	4.275	Yes	*	-3.341 to -0.2194
Column B vs Column C	-7.06	16.96	Yes	***	-8.621 to -5.499
Column B vs Column D	-2.115	5.08	Yes	**	-3.676 to -0.5548
Column C vs Column D	4.945	11.87	Yes	***	3.384 to 6.505
