# Supplementary material for: Calcium signaling from damaged lysosomes induces cytoprotective stress granules
Source: EMBO J. 2024 Nov 12;43(24):6410–43. doi: 10.1038/s44318-024-00292-1 (PMC11649789; doi:10.1038/s44318-024-00292-1)
Supplement: Supplementary file 7 — Source data Fig. 4 [file 44318_2024_292_MOESM7_ESM.zip › Figure 4/4C/Numerical data.xlsx]

## Sheet: Sheet1
		SCR	ALIXKD	TSG101KD	ALIXKD&TSG101KD		SCR	ALIXKD	TSG101KD	ALIXKD&TSG101KD
		NT	NT	NT	NT	LLOMe	LLOMe	LLOMe	LLOMe
		A	B	C	D	E	F	G	H
		0.21	0.55	0.16	0.62	13.88	4.75	10.76	5.71
		0.19	0.52	0.18	0.56	13.88	5.63	8.71	4.7
		1.06	1.55	1.42	1.48	10.38	4.83	12.61	5.97
		0.96	1.46	1.48	1.63	9.28	4.92	6.42	5.94
		1	1.64	1.32	1.08	8.29	4.37	12.64	5.96
		1.25	1.59	1.05	1.4	8.5	4.81	7.84	5.64
		0.38	0.93	0.32	1.17	8.33	5.16	9.31	4.25
		0.5	1.11	0.24	1.35	5.88	5.08	11.61	4.35
		1.94	1.05	0.32	1.77	5.73	4.33	12.99	4.37
		0.49	1.19	0.53	2.7	10.48	4.38	10.68	4.72
		0.44	1.13	0.93	1.87	11.2	4.33	11.57	5.06
		0.51	1.32	0.37	1.87	11.62	4.48	11.83	4.69
Table Analyzed	Data 1
One-way analysis of variance
P value	< 0.0001
P value summary	***
Are means signif. different? (P < 0.05)	Yes
Number of groups	8
F	119.8
R squared	0.905
Bartlett's test for equal variances
Bartlett's statistic (corrected)	93.34
P value	< 0.0001
P value summary	***
Do the variances differ signif. (P < 0.05)	Yes
ANOVA Table	SS	df	MS
Treatment (between columns)	1367	7	195.3
Residual (within columns)	143.5	88	1.63
Total	1511	95
Tukey's Multiple Comparison Test	Mean Diff.	q	Significant? P < 0.05?	Summary	95% CI of diff
Column A vs Column B	-0.4258	1.155	No	ns	-2.049 to 1.198
Column A vs Column C	0.05083	0.1379	No	ns	-1.573 to 1.674
Column A vs Column D	-0.7142	1.938	No	ns	-2.338 to 0.9093
Column A vs Column E	-9.043	24.54	Yes	***	-10.67 to -7.420
Column A vs Column F	-4.012	10.88	Yes	***	-5.635 to -2.388
Column A vs Column G	-9.837	26.69	Yes	***	-11.46 to -8.213
Column A vs Column H	-4.369	11.85	Yes	***	-5.993 to -2.746
Column B vs Column C	0.4767	1.293	No	ns	-1.147 to 2.100
Column B vs Column D	-0.2883	0.7823	No	ns	-1.912 to 1.335
Column B vs Column E	-8.618	23.38	Yes	***	-10.24 to -6.994
Column B vs Column F	-3.586	9.729	Yes	***	-5.209 to -1.962
Column B vs Column G	-9.411	25.53	Yes	***	-11.03 to -7.787
Column B vs Column H	-3.943	10.7	Yes	***	-5.567 to -2.320
Column C vs Column D	-0.765	2.076	No	ns	-2.388 to 0.8585
Column C vs Column E	-9.094	24.67	Yes	***	-10.72 to -7.471
Column C vs Column F	-4.063	11.02	Yes	***	-5.686 to -2.439
Column C vs Column G	-9.888	26.83	Yes	***	-11.51 to -8.264
Column C vs Column H	-4.42	11.99	Yes	***	-6.043 to -2.797
Column D vs Column E	-8.329	22.6	Yes	***	-9.953 to -6.706
Column D vs Column F	-3.298	8.946	Yes	***	-4.921 to -1.674
Column D vs Column G	-9.123	24.75	Yes	***	-10.75 to -7.499
Column D vs Column H	-3.655	9.916	Yes	***	-5.278 to -2.032
Column E vs Column F	5.032	13.65	Yes	***	3.408 to 6.655
Column E vs Column G	-0.7933	2.152	No	ns	-2.417 to 0.8301
Column E vs Column H	4.674	12.68	Yes	***	3.051 to 6.298
Column F vs Column G	-5.825	15.8	Yes	***	-7.448 to -4.202
Column F vs Column H	-0.3575	0.9699	No	ns	-1.981 to 1.266
Column G vs Column H	5.468	14.83	Yes	***	3.844 to 7.091
