# Supplementary material for: Calcium signaling from damaged lysosomes induces cytoprotective stress granules
Source: EMBO J. 2024 Nov 12;43(24):6410–43. doi: 10.1038/s44318-024-00292-1 (PMC11649789; doi:10.1038/s44318-024-00292-1)
Supplement: Supplementary file 7 — Source data Fig. 4 [file 44318_2024_292_MOESM7_ESM.zip › Figure 4/4E/Numerical data.xlsx]

## Sheet: Sheet1
		CTR	BAPTA-AM	CTR	BAPTA-AM
		NT	NT	LLOMe	LLOMe
		A	B	C	D
		0.28	0.76	10.83	2.13
		0.74	1.06	11.01	1.61
		0.38	0.7	12.17	1.55
		0.41	1.15	12.51	1.58
		0.4	1.35	10.11	1.7
		0.27	1.06	11.59	1.16
		0.74	1.09	8.08	1.39
		1.01	1.21	8.63	1.04
		1.02	0.58	10.63	0.62
		0.91	0.61	9.41	1.09
		0.72	0.51	7.86	0.81
		0.82	0.6	8.18	2.95
Table Analyzed	Data 1
One-way analysis of variance
P value	< 0.0001
P value summary	***
Are means signif. different? (P < 0.05)	Yes
Number of groups	4
F	308.8
R squared	0.9547
Bartlett's test for equal variances
Bartlett's statistic (corrected)	43.56
P value	< 0.0001
P value summary	***
Do the variances differ signif. (P < 0.05)	Yes
ANOVA Table	SS	df	MS
Treatment (between columns)	747	3	249
Residual (within columns)	35.47	44	0.8062
Total	782.5	47
Tukey's Multiple Comparison Test	Mean Diff.	q	Significant? P < 0.05?	Summary	95% CI of diff
Column A vs Column B	-0.2483	0.9581	No	ns	-1.228 to 0.7315
Column A vs Column C	-9.443	36.43	Yes	***	-10.42 to -8.463
Column A vs Column D	-0.8275	3.193	No	ns	-1.807 to 0.1523
Column B vs Column C	-9.194	35.47	Yes	***	-10.17 to -8.214
Column B vs Column D	-0.5792	2.234	No	ns	-1.559 to 0.4007
Column C vs Column D	8.615	33.24	Yes	***	7.635 to 9.595
