# Supplementary material for: Calcium signaling from damaged lysosomes induces cytoprotective stress granules
Source: EMBO J. 2024 Nov 12;43(24):6410–43. doi: 10.1038/s44318-024-00292-1 (PMC11649789; doi:10.1038/s44318-024-00292-1)
Supplement: Supplementary file 7 — Source data Fig. 4 [file 44318_2024_292_MOESM7_ESM.zip › Figure 4/4F/Numerical data.xlsx]

## Sheet: Sheet1
		SCR	ALG2KD	SCR	ALG2KD
		NT	NT	LLOMe	LLOMe
		A	B	C	D
		1.84	0.96	9.94	2.68
		1.66	0.96	8.96	3.76
		1.48	2.81	10.05	1.24
		1.71	1.01	8.87	3.6
		2.85	1.25	3.88	5.23
		1.49	1.23	12.62	3.88
		1.53	1.26	11.94	4.52
		1.34	0.9	10.26	3.67
		1.02	0.79	14.07	2.24
		1.33	1.76	7.27	5.69
		1.23	0.75	13.6	5.8
		0.94	0.71	12.21	5.41
Table Analyzed	Data 1
One-way analysis of variance
P value	< 0.0001
P value summary	***
Are means signif. different? (P < 0.05)	Yes
Number of groups	4
F	78.13
R squared	0.842
Bartlett's test for equal variances
Bartlett's statistic (corrected)	38.96
P value	< 0.0001
P value summary	***
Do the variances differ signif. (P < 0.05)	Yes
ANOVA Table	SS	df	MS
Treatment (between columns)	641.1	3	213.7
Residual (within columns)	120.3	44	2.735
Total	761.5	47
Tukey's Multiple Comparison Test	Mean Diff.	q	Significant? P < 0.05?	Summary	95% CI of diff
Column A vs Column B	0.3358	0.7034	No	ns	-1.469 to 2.141
Column A vs Column C	-8.771	18.37	Yes	***	-10.58 to -6.966
Column A vs Column D	-2.442	5.114	Yes	**	-4.246 to -0.6369
Column B vs Column C	-9.107	19.07	Yes	***	-10.91 to -7.302
Column B vs Column D	-2.778	5.818	Yes	***	-4.582 to -0.9728
Column C vs Column D	6.329	13.26	Yes	***	4.524 to 8.134
