# Supplementary material for: Calcium signaling from damaged lysosomes induces cytoprotective stress granules
Source: EMBO J. 2024 Nov 12;43(24):6410–43. doi: 10.1038/s44318-024-00292-1 (PMC11649789; doi:10.1038/s44318-024-00292-1)
Supplement: Supplementary file 8 — Source data Fig. 5 [file 44318_2024_292_MOESM8_ESM.zip]

Archive with 49 entries (42 files):
- Figure 5/
- Figure 5/5A/
- Figure 5/5A/INPUT-FLAG.jpg
- Figure 5/5A/INPUT-PACT.jpg
- Figure 5/5A/INPUT-PKR.jpg
- Figure 5/5A/IP-FLAG.jpg
- Figure 5/5A/IP-PACT.jpg
- Figure 5/5A/IP-PKR.jpg
- Figure 5/5A/README.docx
- Figure 5/5C/
- Figure 5/5C/INPUT-FLAG.jpg
- Figure 5/5C/INPUT-PACT.jpg
- Figure 5/5C/INPUT-PKR.jpg
- Figure 5/5C/IP-FLAG.jpg
- Figure 5/5C/IP-PKR-PACT.jpg
- Figure 5/5C/README.docx
- Figure 5/5D/
- Figure 5/5D/GST.jpg
- Figure 5/5D/HIS-PACT.jpg
- Figure 5/5D/HIS-PKR.jpg
- Figure 5/5D/README.docx
- Figure 5/5E/
- Figure 5/5E/INPUT-ALIX.jpg
- Figure 5/5E/INPUT-FLAG.jpg
- Figure 5/5E/INPUT-P-PKR.jpg
- Figure 5/5E/INPUT-PACT.jpg
- Figure 5/5E/IP-FLAG.jpg
- Figure 5/5E/IP-PACT.jpg
- Figure 5/5E/README.docx
- Figure 5/5F/
- Figure 5/5F/INPUT-FLAG.jpg
- Figure 5/5F/INPUT-GFP.jpg
- Figure 5/5F/INPUT-P-PKR.jpg
- Figure 5/5F/INPUT-PKR.jpg
- Figure 5/5F/IP-FLAG.jpg
- Figure 5/5F/IP-GFP.jpg
- Figure 5/5F/IP-PKR.jpg
- Figure 5/5F/README.docx
- Figure 5/5G/
- Figure 5/5G/INPUT-ALIX.jpg
- Figure 5/5G/INPUT-LAMP2.jpg
- Figure 5/5G/INPUT-PACT.jpg
- Figure 5/5G/INPUT-PKR.jpg
- Figure 5/5G/LYSOIP-ALIX.jpg
- Figure 5/5G/LYSOIP-LAMP2.jpg
- Figure 5/5G/LYSOIP-P-PKR.jpg
- Figure 5/5G/LYSOIP-PACT.jpg
- Figure 5/5G/LYSOIP-PKR.jpg
- Figure 5/5G/README.docx
