# Supplementary material for: Calcium signaling from damaged lysosomes induces cytoprotective stress granules
Source: EMBO J. 2024 Nov 12;43(24):6410–43. doi: 10.1038/s44318-024-00292-1 (PMC11649789; doi:10.1038/s44318-024-00292-1)
Supplement: Supplementary file 9 — Source data Fig. 6 [file 44318_2024_292_MOESM9_ESM.zip]

Archive with 49 entries (42 files):
- Figure 6/
- Figure 6/6A/
- Figure 6/6A/GAL3KD-LLOMe.tif
- Figure 6/6A/GAL3KD-NT.tif
- Figure 6/6A/Numerical data.xlsx
- Figure 6/6A/README.docx
- Figure 6/6A/SCR-LLOMe.tif
- Figure 6/6A/SCR-NT.tif
- Figure 6/6B/
- Figure 6/6B/b-actin.jpg
- Figure 6/6B/eIF2a.jpg
- Figure 6/6B/GAL3.jpg
- Figure 6/6B/P-eIF2a.jpg
- Figure 6/6B/P-PKR.jpg
- Figure 6/6B/PKR.jpg
- Figure 6/6B/README.docx
- Figure 6/6C/
- Figure 6/6C/INPUT-ALIX-PACT.jpg
- Figure 6/6C/INPUT-PKR-FLAG.jpg
- Figure 6/6C/IP-ALIX.jpg
- Figure 6/6C/IP-FLAG.jpg
- Figure 6/6C/IP-PACT.jpg
- Figure 6/6C/IP-PKR.jpg
- Figure 6/6C/README.docx
- Figure 6/6D/
- Figure 6/6D/INPUT-FLAG.jpg
- Figure 6/6D/INPUT-Gal3.jpg
- Figure 6/6D/INPUT-P-PKR.jpg
- Figure 6/6D/INPUT-PACT.jpg
- Figure 6/6D/IP-FLAG.jpg
- Figure 6/6D/IP-PACT.jpg
- Figure 6/6D/README.docx
- Figure 6/6E/
- Figure 6/6E/INPUT-FLAG.jpg
- Figure 6/6E/INPUT-Myc.jpg
- Figure 6/6E/INPUT-P-PKR.jpg
- Figure 6/6E/INPUT-PKR.jpg
- Figure 6/6E/IP-FLAG.jpg
- Figure 6/6E/IP-Myc.jpg
- Figure 6/6E/IP-PKR.jpg
- Figure 6/6E/README.docx
- Figure 6/6F/
- Figure 6/6F/INPUT-FLAG.jpg
- Figure 6/6F/INPUT-GFP.jpg
- Figure 6/6F/INPUT-PKR-PACT.jpg
- Figure 6/6F/IP-FLAG.jpg
- Figure 6/6F/IP-PACT.jpg
- Figure 6/6F/IP-PKR.jpg
- Figure 6/6F/README.docx
