# Supplementary material for: Calcium signaling from damaged lysosomes induces cytoprotective stress granules
Source: EMBO J. 2024 Nov 12;43(24):6410–43. doi: 10.1038/s44318-024-00292-1 (PMC11649789; doi:10.1038/s44318-024-00292-1)
Supplement: Supplementary file 9 — Source data Fig. 6 [file 44318_2024_292_MOESM9_ESM.zip › Figure 6/6A/Numerical data.xlsx]

## Sheet: Sheet1
		SCR	Gal3KD	SCR	Gal3KD
		NT	NT	LLOMe	LLOMe
		A	B	C	D
		0.25	0.48	10.78	11.8
		0.21	0.4	8.94	11.87
		0.96	0.82	15.41	20.32
		0.72	0.76	16.42	20.43
		0.7	0.84	16.02	20.15
		0.65	0.92	14.25	18.71
		0.29	2.04	7.33	10.67
		0.49	2.33	5.23	19.86
		0.38	1.81	8.69	11.7
		0.28	2.2	7.53	19.15
		0.25	1.75	10.88	18.7
		0.39	2.03	11.52	13.3
Table Analyzed	Data 1
One-way analysis of variance
P value	< 0.0001
P value summary	***
Are means signif. different? (P < 0.05)	Yes
Number of groups	4
F	92.15
R squared	0.8627
Bartlett's test for equal variances
Bartlett's statistic (corrected)	66.37
P value	< 0.0001
P value summary	***
Do the variances differ signif. (P < 0.05)	Yes
ANOVA Table	SS	df	MS
Treatment (between columns)	2146	3	715.4
Residual (within columns)	341.6	44	7.764
Total	2488	47
Tukey's Multiple Comparison Test	Mean Diff.	q	Significant? P < 0.05?	Summary	95% CI of diff
Column A vs Column B	-0.9008	1.12	No	ns	-3.942 to 2.140
Column A vs Column C	-10.62	13.2	Yes	***	-13.66 to -7.578
Column A vs Column D	-15.92	19.8	Yes	***	-18.96 to -12.88
Column B vs Column C	-9.718	12.08	Yes	***	-12.76 to -6.678
Column B vs Column D	-15.02	18.68	Yes	***	-18.06 to -11.98
Column C vs Column D	-5.305	6.595	Yes	***	-8.346 to -2.264
