# Supplementary material for: Calcium signaling from damaged lysosomes induces cytoprotective stress granules
Source: EMBO J. 2024 Nov 12;43(24):6410–43. doi: 10.1038/s44318-024-00292-1 (PMC11649789; doi:10.1038/s44318-024-00292-1)
Supplement: Supplementary file 10 — Source data Fig. 7 [file 44318_2024_292_MOESM10_ESM.zip]

Archive with 30 entries (22 files):
- Figure 7/
- Figure 7/7A/
- Figure 7/7A/Numerical data.xlsx
- Figure 7/7A/README.docx
- Figure 7/7A/TS1-1h.tif
- Figure 7/7A/TS1-NT.tif
- Figure 7/7A/WT-1h.tif
- Figure 7/7A/WT-NT.tif
- Figure 7/7B/
- Figure 7/7B/P-PKR.jpg
- Figure 7/7B/P-eIF2a.jpg
- Figure 7/7B/PKR.jpg
- Figure 7/7B/README.docx
- Figure 7/7B/b-actin.jpg
- Figure 7/7B/eIF2a.jpg
- Figure 7/7C/
- Figure 7/7C/KO-1h.tif
- Figure 7/7C/KO-NT.tif
- Figure 7/7C/Numerical data.xlsx
- Figure 7/7C/README.docx
- Figure 7/7C/WT-1h.tif
- Figure 7/7C/WT-NT.tif
- Figure 7/7D/
- Figure 7/7D/Numerical data.xlsx
- Figure 7/7E/
- Figure 7/7E/Numerical data.xlsx
- Figure 7/7F/
- Figure 7/7F/7F_Numerical_data_duplicateCell_1728463867_1_correctionJY.xlsx
- Figure 7/7G/
- Figure 7/7G/Numerical data.xlsx
