# Supplementary material for: Calcium signaling from damaged lysosomes induces cytoprotective stress granules
Source: EMBO J. 2024 Nov 12;43(24):6410–43. doi: 10.1038/s44318-024-00292-1 (PMC11649789; doi:10.1038/s44318-024-00292-1)
Supplement: Supplementary file 10 — Source data Fig. 7 [file 44318_2024_292_MOESM10_ESM.zip › Figure 7/7A/Numerical data.xlsx]

## Sheet: Sheet1
		WT	TS1	WT	TS1
	INFECTION(h)	0	0	1	1
		A	B	C	D
		0.26	0.54	6.4	0.42
		0.08	0.27	7.58	1.52
		0.2	0.37	6.39	0.11
		0.37	0.31	6.14	0.52
		0.61	0.23	9.09	0.33
		0.48	0.44	5.04	0.26
		0.75	0.54	5.05	0.16
		0.61	0.18	4.21	0.23
		0.39	0.34	8.53	0.35
		0.3	0.43	5.87	1.47
		0.33	0.47	3.12	0.15
		0.56	0.12	8.26	0.16
Table Analyzed	Data 1
One-way analysis of variance
P value	< 0.0001
P value summary	***
Are means signif. different? (P < 0.05)	Yes
Number of groups	4
F	116.4
R squared	0.8881
Bartlett's test for equal variances
Bartlett's statistic (corrected)	74.54
P value	< 0.0001
P value summary	***
Do the variances differ signif. (P < 0.05)	Yes
ANOVA Table	SS	df	MS
Treatment (between columns)	312.7	3	104.2
Residual (within columns)	39.39	44	0.8952
Total	352.1	47
Tukey's Multiple Comparison Test	Mean Diff.	q	Significant? P < 0.05?	Summary	95% CI of diff
Column A vs Column B	0.05833	0.2136	No	ns	-0.9741 to 1.091
Column A vs Column C	-5.895	21.58	Yes	***	-6.927 to -4.863
Column A vs Column D	-0.06167	0.2258	No	ns	-1.094 to 0.9708
Column B vs Column C	-5.953	21.8	Yes	***	-6.986 to -4.921
Column B vs Column D	-0.12	0.4394	No	ns	-1.152 to 0.9125
Column C vs Column D	5.833	21.36	Yes	***	4.801 to 6.866
