# Supplementary material for: Calcium signaling from damaged lysosomes induces cytoprotective stress granules
Source: EMBO J. 2024 Nov 12;43(24):6410–43. doi: 10.1038/s44318-024-00292-1 (PMC11649789; doi:10.1038/s44318-024-00292-1)
Supplement: Supplementary file 10 — Source data Fig. 7 [file 44318_2024_292_MOESM10_ESM.zip › Figure 7/7C/Numerical data.xlsx]

## Sheet: Sheet1
		WT	KO	WT	KO
	WT-INFECTION(h)	0	0	1	1
		A	B	C	D
		8.54	6.13	27.35	48.7
		11.69	8.2	19.45	31.35
		10.69	5.83	20.25	36.1
		6.74	9.39	23.7	49.95
		4.29	8.23	26.7	39.65
		5.1	5.21	20.35	39.25
		6.46	4.82	22.6	40.1
		5.08	9.99	18.9	50.5
		5.59	11.13	22.45	44
		6.49	11.29	17.25	32.1
		6.65	11.51	29.85	42.35
		4.79	6.43	20.95	32
Table Analyzed	Data 1
One-way analysis of variance
P value	< 0.0001
P value summary	***
Are means signif. different? (P < 0.05)	Yes
Number of groups	4
F	161.2
R squared	0.9166
Bartlett's test for equal variances
Bartlett's statistic (corrected)	16.99
P value	0.0007
P value summary	***
Do the variances differ signif. (P < 0.05)	Yes
ANOVA Table	SS	df	MS
Treatment (between columns)	8861	3	2954
Residual (within columns)	806.1	44	18.32
Total	9667	47
Tukey's Multiple Comparison Test	Mean Diff.	q	Significant? P < 0.05?	Summary	95% CI of diff
Column A vs Column B	-1.338	1.082	No	ns	-6.008 to 3.333
Column A vs Column C	-15.64	12.66	Yes	***	-20.31 to -10.97
Column A vs Column D	-33.66	27.24	Yes	***	-38.33 to -28.99
Column B vs Column C	-14.3	11.58	Yes	***	-18.97 to -9.632
Column B vs Column D	-32.32	26.16	Yes	***	-37.00 to -27.65
Column C vs Column D	-18.02	14.58	Yes	***	-22.69 to -13.35
