# Supplementary material for: Calcium signaling from damaged lysosomes induces cytoprotective stress granules
Source: EMBO J. 2024 Nov 12;43(24):6410–43. doi: 10.1038/s44318-024-00292-1 (PMC11649789; doi:10.1038/s44318-024-00292-1)
Supplement: Supplementary file 10 — Source data Fig. 7 [file 44318_2024_292_MOESM10_ESM.zip › Figure 7/7D/Numerical data.xlsx]

## Sheet: Sheet1
		WT	KO	WT	KO
		GFP	GFP	ORF3a-GFP	ORF3a-GFP
		A	B	C	D
		3.37	3.59	19.12	44.55
		4.98	6.09	17.88	45.5
		3.72	3.95	18.65	43.1
		4.13	4.73	18.49	42.1
		3.83	3.63	18.33	38.7
		3.02	3.39	17.45	36.45
		4.57	2.6	18.21	41.1
		4.4	6.74	18.19	37.4
		3.76	7.06	18.13	45.2
		4.48	6.28	14.83	46.6
		4.66	5.51	20.49	38.15
		7.2	7.01	18.42	46.3
Table Analyzed	Data 1
One-way analysis of variance
P value	< 0.0001
P value summary	***
Are means signif. different? (P < 0.05)	Yes
Number of groups	4
F	794
R squared	0.9819
Bartlett's test for equal variances
Bartlett's statistic (corrected)	21.43
P value	< 0.0001
P value summary	***
Do the variances differ signif. (P < 0.05)	Yes
ANOVA Table	SS	df	MS
Treatment (between columns)	11200	3	3734
Residual (within columns)	206.9	44	4.703
Total	11410	47
Tukey's Multiple Comparison Test	Mean Diff.	q	Significant? P < 0.05?	Summary	95% CI of diff
Column A vs Column B	-0.705	1.126	No	ns	-3.072 to 1.662
Column A vs Column C	-13.84	22.11	Yes	***	-16.21 to -11.47
Column A vs Column D	-37.75	60.3	Yes	***	-40.12 to -35.39
Column B vs Column C	-13.13	20.98	Yes	***	-15.50 to -10.77
Column B vs Column D	-37.05	59.18	Yes	***	-39.41 to -34.68
Column C vs Column D	-23.91	38.2	Yes	***	-26.28 to -21.55
