# Supplementary material for: Calcium signaling from damaged lysosomes induces cytoprotective stress granules
Source: EMBO J. 2024 Nov 12;43(24):6410–43. doi: 10.1038/s44318-024-00292-1 (PMC11649789; doi:10.1038/s44318-024-00292-1)
Supplement: Supplementary file 10 — Source data Fig. 7 [file 44318_2024_292_MOESM10_ESM.zip › Figure 7/7E/Numerical data.xlsx]

## Sheet: Sheet1
		CTR	CHX	CTR	CHX
	Hemozoin	-	-	+	+
		A	B	C	D
		7.83	6.65	20.47	31.06
		9.85	6.92	28.69	31.62
		7.77	14.54	31.26	35.57
		11.66	8.15	32.05	42.38
		7.94	9.95	28.08	31.19
		7.89	8.93	23.98	34.98
		13.68	6.42	18.78	35.79
		12.91	11.54	22.98	27.91
		8.37	13.6	24.62	28.82
		8.41	10.68	20.54	28.94
		12.65	14.48	17.62	28.13
		11.02	14.52	23.3	26.82
Table Analyzed	Data 1
One-way analysis of variance
P value	< 0.0001
P value summary	***
Are means signif. different? (P < 0.05)	Yes
Number of groups	4
F	95.84
R squared	0.8673
Bartlett's test for equal variances
Bartlett's statistic (corrected)	6.665
P value	0.0834
P value summary	ns
Do the variances differ signif. (P < 0.05)	No
ANOVA Table	SS	df	MS
Treatment (between columns)	4184	3	1395
Residual (within columns)	640.3	44	14.55
Total	4824	47
Tukey's Multiple Comparison Test	Mean Diff.	q	Significant? P < 0.05?	Summary	95% CI of diff
Column A vs Column B	-0.5333	0.4843	No	ns	-4.696 to 3.629
Column A vs Column C	-14.37	13.05	Yes	***	-18.53 to -10.20
Column A vs Column D	-21.94	19.92	Yes	***	-26.10 to -17.77
Column B vs Column C	-13.83	12.56	Yes	***	-18.00 to -9.670
Column B vs Column D	-21.4	19.44	Yes	***	-25.57 to -17.24
Column C vs Column D	-7.57	6.874	Yes	***	-11.73 to -3.407
