# Supplementary material for: Calcium signaling from damaged lysosomes induces cytoprotective stress granules
Source: EMBO J. 2024 Nov 12;43(24):6410–43. doi: 10.1038/s44318-024-00292-1 (PMC11649789; doi:10.1038/s44318-024-00292-1)
Supplement: Supplementary file 10 — Source data Fig. 7 [file 44318_2024_292_MOESM10_ESM.zip › Figure 7/7F/7F_Numerical_data_duplicateCell_1728463867_1_correctionJY.xlsx]

## Sheet: Sheet1
Unnamed: 0	Unnamed: 1	Unnamed: 2	Unnamed: 3	Unnamed: 4	Unnamed: 5
		CTR	CHX	CTR	CHX
	silica	-	-	+	+
		A	B	C	D
		3.5	3.5	45	68.1
		14	14	41	69.5
		7.5	7.5	37.5	69.6
		5.5	15.5	54	72.6
		12.5	12.5	48.5	72.2
		13	17.5	43.5	72.3
				32.5	74.2
				45	74.6
				41	73.5
				37.5	76
				54	75.2
				48.5	74.5
				43.5	77.8
					76.7
					75.7
Table Analyzed	Data 1
One-way analysis of variance
P value	< 0.0001
P value summary	***
Are means signif. different? (P < 0.05)	Yes
Number of groups	4
F	385.6
R squared	0.9698
Bartlett's test for equal variances
Bartlett's statistic (corrected)	7.737
P value	0.0518
P value summary	ns
Do the variances differ signif. (P < 0.05)	No
ANOVA Table	SS	df	MS
Treatment (between columns)	26460	3	8821
Residual (within columns)	823.7	36	22.88
Total	27290	39
Tukey's Multiple Comparison Test	Mean Diff.	q	Significant? P < 0.05?	Summary	95% CI of diff
Column A vs Column B	-2.417	1.238	No	ns	-9.862 to 5.028
Column A vs Column C	-34.63	20.74	Yes	***	-40.99 to -28.26
Column A vs Column D	-64.17	39.27	Yes	***	-70.40 to -57.94
Column B vs Column C	-32.21	19.3	Yes	***	-38.58 to -25.85
Column B vs Column D	-61.75	37.8	Yes	***	-67.98 to -55.52
Column C vs Column D	-29.54	23.05	Yes	***	-34.42 to -24.65

## Sheet: 7F-correction
		data set	A	B	C	D
			CTR	CHX	CTR	CHX
		silica	-	-	+	+
			3.5	5.5	45	68.1
			14	12.5	41	69.5
			7.5	13	37.5	69.6
					54	72.6
					48.5	72.2
					43.5	72.3
					32.5	74.2
						74.6
						73.5
						76
						75.2
						74.5
						77.8
						76.7
						75.7
Table Analyzed	Data 1
One-way analysis of variance
P value	< 0.0001
P value summary	***
Are means signif. different? (P < 0.05)	Yes
Number of groups	4
F	294
R squared	0.9735
ANOVA Table	SS	df	MS
Treatment (between columns)	18410	3	6137
Residual (within columns)	500.9	24	20.87
Total	18910	27
Tukey's Multiple Comparison Test	Mean Diff.	q	Significant? P < 0.05?	Summary	95% CI of diff
Column A vs Column B	-2	0.7583	No	ns	-12.29 to 8.289
Column A vs Column C	-34.81	15.62	Yes	***	-43.51 to -26.11
Column A vs Column D	-65.17	31.9	Yes	***	-73.14 to -57.20
Column B vs Column C	-32.81	14.72	Yes	***	-41.51 to -24.11
Column B vs Column D	-63.17	30.92	Yes	***	-71.14 to -55.20
Column C vs Column D	-30.36	20.53	Yes	***	-36.13 to -24.59
