# Supplementary material for: Calcium signaling from damaged lysosomes induces cytoprotective stress granules
Source: EMBO J. 2024 Nov 12;43(24):6410–43. doi: 10.1038/s44318-024-00292-1 (PMC11649789; doi:10.1038/s44318-024-00292-1)
Supplement: Supplementary file 10 — Source data Fig. 7 [file 44318_2024_292_MOESM10_ESM.zip › Figure 7/7G/Numerical data.xlsx]

## Sheet: Sheet1
		CTR	CHX	CTR	CHX
	Tau	-	-	+	+
		A	B	C	D
		14.18	11.55	20.2	25.66
		18.71	16.61	26.29	27.09
		10.96	5.29	26.88	39.21
		13.18	10.36	24.95	34.02
		8.39	9.68	33.16	40.23
		16.47	10.19	33.29	37.93
		10.96	12.19	24.19	35.79
		4.82	13.09	26.43	32.91
		14.35	11.7	27.13	34.5
		15.17	10.2	23.33	33.31
		14.77	12.06	27.58	37.09
		10.77	11.47	16.97	16.18
Table Analyzed	Data 1
One-way analysis of variance
P value	< 0.0001
P value summary	***
Are means signif. different? (P < 0.05)	Yes
Number of groups	4
F	58.75
R squared	0.8002
Bartlett's test for equal variances
Bartlett's statistic (corrected)	9.922
P value	0.0192
P value summary	*
Do the variances differ signif. (P < 0.05)	Yes
ANOVA Table	SS	df	MS
Treatment (between columns)	3931	3	1310
Residual (within columns)	981.4	44	22.3
Total	4912	47
Tukey's Multiple Comparison Test	Mean Diff.	q	Significant? P < 0.05?	Summary	95% CI of diff
Column A vs Column B	1.528	1.121	No	ns	-3.625 to 6.682
Column A vs Column C	-13.14	9.638	Yes	***	-18.29 to -7.986
Column A vs Column D	-20.1	14.74	Yes	***	-25.25 to -14.95
Column B vs Column C	-14.67	10.76	Yes	***	-19.82 to -9.514
Column B vs Column D	-21.63	15.86	Yes	***	-26.78 to -16.47
Column C vs Column D	-6.96	5.105	Yes	*	-12.11 to -1.806
